# Supplementary material for: Missing Data in Orthopaedic Clinical Outcomes Research: A Sensitivity Analysis of Imputation Techniques Utilizing a Large Multicenter Total Shoulder Arthroplasty Database
Source: J Clin Med. 2025 May 29;14(11):3829. doi: 10.3390/jcm14113829 (PMC12157154; doi:10.3390/jcm14113829)
Supplement: Supplementary file 1 [file jcm-14-03829-s001.zip]

Archive with 1 entries (1 files):
- jcm-3567302-supplementary.pdf
